# Supplementary material for: Comparative Study of Three Dyes’ Adsorption onto Activated Carbon from Chenopodium quinoa Willd and Quillaja saponaria
Source: Materials (Basel). 2022 Jul 14;15(14):4898. doi: 10.3390/ma15144898 (PMC9321238; doi:10.3390/ma15144898)
Supplement: Supplementary file 1 [file materials-15-04898-s001.zip]

Archive with 1 entries (1 files):
- materials-1784744-supplementary.pdf
